# Supplementary material for: Integrated systems biology analysis of acute lymphoblastic leukemia: unveiling molecular signatures and drug repurposing opportunities
Source: Ann Hematol. 2024 Jun 5;103(10):4121–34. doi: 10.1007/s00277-024-05821-w (PMC11512839; doi:10.1007/s00277-024-05821-w)
Supplement: Supplementary file 2 — Supplementary Material 2 [file 277_2024_5821_MOESM2_ESM.xlsx]

## Sheet: Sayfa1
Supplementary File2. Hub Protein and Drug Interactions.
Table S3: ALL hub proteins and drug interactions.					Table S4: Ph+ ALL hub proteins and drug interactions.
ALL Hubs	Drug				Ph+ ALL Hubs	Drug
ARRB2	BETA BLOCKING AGENTS				AURKB	AS703569
ARRB2	ISOPROTERENOL				AURKB	AT9283
ARRB2	METHADONE				AURKB	HESPERIDIN
ARRB2	METHAMPHETAMINE				AURKB	SU6656
ARRB2	NICOTINE				BCL2	ALTEPLASE
BIRC2	AZD5582				BCL2	ANG1005
BIRC2	BUSULFAN				BCL2	ANISTREPLASE
BIRC2	HGS1029				BCL2	CAPECITABINE
BIRC2	SM-337				BCL2	CARBOPLATIN
BRCA1	AFATINIB				BCL2	CISPLATIN
BRCA1	ANTINEOPLASTIC AGENTS				BCL2	CYCLOPHOSPHAMIDE
BRCA1	CAFFEINE				BCL2	CYCLOSPORINE
BRCA1	CANERTINIB				BCL2	DOCETAXEL
BRCA1	CAPECITABINE				BCL2	DOXORUBICIN
BRCA1	CARBOPLATIN				BCL2	E7389
BRCA1	CETUXIMAB				BCL2	ETOPOSIDE
BRCA1	CISPLATIN				BCL2	FLAVOPIRIDOL
BRCA1	ERLOTINIB				BCL2	FLUOROURACIL
BRCA1	EVEROLIMUS				BCL2	IBUPROFEN
BRCA1	FLAVOPIRIDOL				BCL2	INTERFERONS
BRCA1	FLUOROURACIL				BCL2	MILATAXEL
BRCA1	GEFITINIB				BCL2	NAVITOCLAX, ABT-263
BRCA1	IRINOTECAN				BCL2	ORTATAXEL
BRCA1	LAPATINIB				BCL2	OXALIPLATIN
BRCA1	LIDOCAINE				BCL2	PACLITAXEL
BRCA1	NERATINIB				BCL2	PEG-DOCETAXEL
BRCA1	NIRAPARIB				BCL2	PLATINUM COMPOUNDS
BRCA1	OLAPARIB				BCL2	RASAGILINE
BRCA1	OXALIPLATIN				BCL2	RETEPLASE
BRCA1	PANITUMUMAB				BCL2	RIBAVIRIN
BRCA1	PERIFOSINE				BCL2	TENECTEPLASE
BRCA1	PIMECROLIMUS				BCL2	TERIPARATIDE
BRCA1	PLATINUM				BCL2	TESETAXEL
BRCA1	PLATINUM COMPOUNDS				BCL2	TOPOTECAN
BRCA1	RIDAFOROLIMUS				BCL2	VINCRISTINE
BRCA1	RITUXIMAB				CCND2	BAY1000394
BRCA1	RUCAPARIB				CCND2	LEE011
BRCA1	SARACATINIB				CCND2	LY2835219
BRCA1	SIROLIMUS				CCND2	PD 0332991
BRCA1	TAMOXIFEN				CD44	HYALURONAN
BRCA1	TEMSIROLIMUS				CDC25B	IBUPROFEN
BRCA1	TRASTUZUMAB				FYN	1-METHOXY-2-[2-(2-METHOXY-ETHOXY]-ETHANE
BRCA1	VELIPARIB				FYN	DASATINIB
BRCA1	VINORELBINE				FYN	ENMD-2076
CHD4	VORINOSTAT				FYN	LITHIUM
EGFR	ABACAVIR				GRB10	GLIPIZIDE
EGFR	AFATINIB				GRB10	METFORMIN
EGFR	ALKYLATING AGENTS				HCK	1-TER-BUTYL-3-P-TOLYL-1H-PYRAZOLO[3,4-D]PYRIMIDIN-4-YLAMINE
EGFR	ALVESPIMYCIN				HCK	BOSUTINIB
EGFR	AMITRIPTYLINE				HCK	MASITINIB
EGFR	ANASTROZOLE				HCK	PHOSPHONOTYROSINE
EGFR	ANTINEOPLASTIC AGENTS				HCK	QUERCETIN
EGFR	ARIPIPRAZOLE				HSP90AA1	4-[4-(2,3-DIHYDRO-1,4-BENZODIOXIN-6-YL)-3-METHYL-1H-PYRAZOL-5-YL]-6-ETHYLBENZENE-1,3-DIOL
EGFR	ARSENIC TRIOXIDE				HSP90AA1	8-(6-BROMO-BENZO[1,3]DIOXOL-5-YLSULFANYL)-9-(3-ISOPROPYLAMINO-PROPYL)-ADENINE
EGFR	ATOMOXETINE				HSP90AA1	9-BUTYL-8-(3,4,5-TRIMETHOXYBENZYL)-9H-PURIN-6-AMINE
EGFR	ATORVASTATIN				HSP90AA1	ALVESPIMYCIN
EGFR	AZATHIOPRINE				HSP90AA1	ANASTROZOLE
EGFR	BEVACIZUMAB				HSP90AA1	AT13387
EGFR	BEVACIZUMAB+ERLOTINIB				HSP90AA1	BEVACIZUMAB
EGFR	BSI-201				HSP90AA1	BSI-201
EGFR	CANERTINIB				HSP90AA1	CAPECITABINE
EGFR	CAPECITABINE				HSP90AA1	CNF1010
EGFR	CARBAMAZEPINE				HSP90AA1	DASATINIB
EGFR	CARBOPLATIN				HSP90AA1	DEBIO 0932
EGFR	CARVEDILOL				HSP90AA1	ERTUMAXOMAB
EGFR	CELECOXIB				HSP90AA1	EVEROLIMUS
EGFR	CETUXIMAB				HSP90AA1	GELDANAMYCIN
EGFR	CHLOROQUINE				HSP90AA1	IPI-504
EGFR	CISPLATIN				HSP90AA1	LAPATINIB
EGFR	CITALOPRAM				HSP90AA1	MAYTANSINE
EGFR	CLOBAZAM				HSP90AA1	MPC-3100
EGFR	CLOMIPRAMINE				HSP90AA1	NEDOCROMIL
EGFR	CLOPIDOGREL				HSP90AA1	NERATINIB
EGFR	CLOZAPINE				HSP90AA1	OLAPARIB
EGFR	CODEINE				HSP90AA1	PAZOPANIB
EGFR	CRIZOTINIB				HSP90AA1	PERIFOSINE
EGFR	CUDC-101				HSP90AA1	PERTUZUMAB
EGFR	CYCLOSPORINE				HSP90AA1	RETASPIMYCIN
EGFR	DAPSONE				HSP90AA1	RIDAFOROLIMUS
EGFR	DASATINIB				HSP90AA1	RIFABUTIN
EGFR	DESIPRAMINE				HSP90AA1	SIROLIMUS
EGFR	DEXTROMETHORPHAN				HSP90AA1	SNX-5422
EGFR	DIAZEPAM				HSP90AA1	SUNITINIB
EGFR	DOCETAXEL				HSP90AA1	TANESPIMYCIN
EGFR	DOXEPIN				HSP90AA1	TEMSIROLIMUS
EGFR	EGFR INHIBITOR				HSP90AA1	TRASTUZUMAB
EGFR	EGFR INHIBITORS				HSP90AA1	VINORELBINE
EGFR	EGFRINHIBITOR				HSP90AA1	XL888
EGFR	ERLOTINIB				MYC	BAY1000394
EGFR	ERLOTINIB+BEVACIZUMAB				MYC	BUSULFAN
EGFR	ERTUMAXOMAB				MYC	CETUXIMAB
EGFR	ESTRADIOL				MYC	CISPLATIN
EGFR	ESTROGENS				MYC	DINACICLIB
EGFR	EVEROLIMUS				MYC	ERLOTINIB
EGFR	EXEMESTANE				MYC	EXENATIDE
EGFR	EXENATIDE				MYC	FLUOROURACIL
EGFR	FLAVOPIRIDOL				MYC	GEFITINIB
EGFR	FLUCLOXACILLIN				MYC	HMG COA REDUCTASE INHIBITORS
EGFR	FLUOROURACIL				MYC	IMATINIB
EGFR	FLUOXETINE				MYC	LAPATINIB
EGFR	GEFITINIB				MYC	METFORMIN
EGFR	GELDANAMYCIN				MYC	NADROPARIN
EGFR	GEMCITABINE				MYC	SIMVASTATIN
EGFR	HYDRALAZINE				MYC	SORAFENIB
EGFR	ILOPERIDONE				MYC	TAMOXIFEN
EGFR	IMATINIB				MYC	TRASTUZUMAB
EGFR	IMIPRAMINE				MYC	WARFARIN
EGFR	INDACATEROL				RGS2	ANTIPSYCHOTICS
EGFR	INSM-18				RGS2	CLOZAPINE
EGFR	IRINOTECAN				RGS2	HALOPERIDOL
EGFR	ISONIAZID				RGS2	OLANZAPINE
EGFR	LAPATINIB				RGS2	RISPERIDONE
EGFR	LENALIDOMIDE				SOCS2	INTERFERON ALFACON-1
EGFR	LETROZOLE				TRAF3IP2	NEVIRAPINE
EGFR	LEUCOVORIN				VDR	(1R,3R)-5-[(2E)-3-{(1S,3R)-2,2,3-TRIMETHYL-3-[6,6,6-TRIFLUORO-5-HYDROXY-5-(TRIFLUOROMETHYL)HEX-3-YN-1-YL]CYCLOPENTYL}PROP-2-EN-1-YLIDENE]CYCLOHEXANE-1,3-DIOL
EGFR	LIDOCAINE				VDR	1,3-CYCLOHEXANEDIOL, 4-METHYLENE-5-[(2E)-[(1S,3AS,7AS)-OCTAHYDRO-1-(5-HYDROXY-5-METHYL-1,3-HEXADIYNYL)-7A-METHYL-4H-INDEN-4-YLIDENE]ETHYLIDENE]-, (1R,3S,5Z)
EGFR	MARAVIROC				VDR	3-KETO-LITHOCHOLIC ACID
EGFR	MAYTANSINE				VDR	5-{2-[1-(1-METHYL-PROPYL)-7A-METHYL-OCTAHYDRO-INDEN-4-YLIDENE]-ETHYLIDENE}-2-METHYLENE-CYCLOHEXANE-1,3-DIOL
EGFR	MERCAPTOPURINE				VDR	ALENDRONATE
EGFR	METOPROLOL				VDR	ANTHRACYCLINES AND RELATED SUBSTANCES
EGFR	MODAFINIL				VDR	ASPARAGINASE
EGFR	MORPHINE				VDR	CALCIDIOL
EGFR	MYCOPHENOLATE MOFETIL				VDR	CALCIUM
EGFR	N-[4-(3-BROMO-PHENYLAMINO)-QUINAZOLIN-6-YL]-ACRYLAMIDE				VDR	CLODRONATE
EGFR	NERATINIB				VDR	CONJUGATED ESTROGENS
EGFR	NILOTINIB				VDR	CYCLOPHOSPHAMIDE
EGFR	NORTRIPTYLINE				VDR	CYCLOSPORINE
EGFR	OLAPARIB				VDR	CYTARABINE
EGFR	OMEPRAZOLE				VDR	DAUNORUBICIN
EGFR	OXALIPLATIN				VDR	DEXAMETHASONE
EGFR	PACLITAXEL				VDR	ESTROGENS
EGFR	PANITUMUMAB				VDR	ETOPOSIDE
EGFR	PANTOPRAZOLE				VDR	GLUCOCORTICOIDS
EGFR	PAROXETINE				VDR	HYDROCORTISONE
EGFR	PAZOPANIB				VDR	INTERFERONS
EGFR	PEGINTERFERON ALFA-2B				VDR	LEUCOVORIN
EGFR	PERIFOSINE				VDR	LITHOCHOLIC ACID
EGFR	PERPHENAZINE				VDR	MERCAPTOPURINE
EGFR	PERTUZUMAB				VDR	METHOTREXATE
EGFR	PHA-665752				VDR	MIDAZOLAM
EGFR	PHENYTOIN				VDR	PEGINTERFERON ALFA-2A
EGFR	PIMECROLIMUS				VDR	PEGINTERFERON ALFA-2B
EGFR	PIMOZIDE				VDR	PREDNISONE
EGFR	PITAVASTATIN				VDR	RIBAVIRIN
EGFR	PLATINUM COMPOUNDS				VDR	SALBUTAMOL
EGFR	PRASUGREL				VDR	SELECTIVE BETA-2-ADRENORECEPTOR AGONISTS
EGFR	PRAVASTATIN				VDR	TERIPARATIDE
EGFR	PRIMAQUINE				VDR	VINCRISTINE
EGFR	PROPAFENONE
EGFR	PROPRANOLOL
EGFR	QUINIDINE
EGFR	REGORAFENIB
EGFR	RIBAVIRIN
EGFR	RIDAFOROLIMUS
EGFR	RISPERIDONE
EGFR	RITUXIMAB
EGFR	ROSUVASTATIN
EGFR	SARACATINIB
EGFR	SELECTIVE SEROTONIN REUPTAKE INHIBITORS
EGFR	SIMVASTATIN
EGFR	SIROLIMUS
EGFR	SN-38
EGFR	SORAFENIB
EGFR	SUNITINIB
EGFR	TACROLIMUS
EGFR	TAMOXIFEN
EGFR	TANESPIMYCIN
EGFR	TAXANES
EGFR	TEGAFUR
EGFR	TELAPREVIR
EGFR	TEMSIROLIMUS
EGFR	TERBINAFINE
EGFR	THIORIDAZINE
EGFR	TOPOISOMERASE I INHIBITORS
EGFR	TRAMADOL
EGFR	TRAMETINIB
EGFR	TRASTUZUMAB
EGFR	TRIMIPRAMINE
EGFR	VALPROIC ACID
EGFR	VANDETANIB
EGFR	VEMURAFENIB
EGFR	VENLAFAXINE
EGFR	VINORELBINE
EGFR	VORICONAZOLE
EGFR	WARFARIN
HSPA5	ACETYLSALICYLIC ACID
HSPA5	ANTIHEMOPHILIC FACTOR
HSPA5	PLATINUM COMPOUNDS
JUN	ARSENIC TRIOXIDE
JUN	IRBESARTAN
LYN	1-TERT-BUTYL-3-(4-CHLORO-PHENYL)-1H-PYRAZOLO[3,4-D]PYRIMIDIN-4-YLAMINE
LYN	AS703569
LYN	BAFETINIB
LYN	BOSUTINIB
LYN	MASITINIB
LYN	NINTEDANIB
LYN	PONATINIB
LYN	SU6656
LYN	ZIPRASIDONE
MYC	BAY1000394
MYC	BUSULFAN
MYC	CETUXIMAB
MYC	CISPLATIN
MYC	DINACICLIB
MYC	ERLOTINIB
MYC	EXENATIDE
MYC	FLUOROURACIL
MYC	GEFITINIB
MYC	HMG COA REDUCTASE INHIBITORS
MYC	IMATINIB
MYC	LAPATINIB
MYC	METFORMIN
MYC	NADROPARIN
MYC	SIMVASTATIN
MYC	SORAFENIB
MYC	TAMOXIFEN
MYC	TRASTUZUMAB
MYC	WARFARIN
PLK1	(1S,6BR,9AS,11R,11BR)-9A,11B-DIMETHYL-1-[(METHYLOXY)METHYL]-3,6,9-TRIOXO-1,6,6B,7,8,9,9A,10,11,11B-DECAHYDRO-3H-FURO[4,3,2-DE]INDENO[4,5-H][2]BENZOPYRAN-11-YL ACETATE
PLK1	BI-2536
PLK1	DOXORUBICIN
PLK1	RIGOSERTIB
PPP1CA	2,6,8-TRIMETHYL-3-AMINO-9-BENZYL-9-METHOXYNONANOIC ACID
RAD51	CAPECITABINE
RAD51	CARBOPLATIN
RAD51	CISPLATIN
RAD51	DOCETAXEL
RAD51	GEMCITABINE
RAD51	IRINOTECAN
RAD51	OXALIPLATIN
RAD51	PACLITAXEL
RAD51	PEMETREXED
RAD51	PHOSPHOAMINOPHOSPHONIC ACID-ADENYLATE ESTER
RAD51	PLATINUM
RAD51	VINORELBINE
SKP1	1H-INDOL-3-YLACETIC ACID
SOCS2	INTERFERON ALFACON-1
TP53	ACETYLSALICYLIC ACID
TP53	ALKYLATING AGENTS
TP53	ANTINEOPLASTIC AGENTS
TP53	BEVACIZUMAB
TP53	BUSULFAN
TP53	CAPECITABINE
TP53	CARBOPLATIN
TP53	CISPLATIN
TP53	CYCLOPHOSPHAMIDE
TP53	CYTARABINE
TP53	DOCETAXEL
TP53	DOXORUBICIN
TP53	ETOPOSIDE
TP53	FLUOROURACIL
TP53	GEMCITABINE
TP53	IBUPROFEN
TP53	IRINOTECAN
TP53	MERCAPTOPURINE
TP53	OXALIPLATIN
TP53	PACLITAXEL
TP53	TOPOISOMERASE I INHIBITORS
TP53	TOPOTECAN
